# Supplementary material for: Protein and calorie restriction may improve outcomes in living kidney donors and kidney transplant recipients
Source: Aging (Albany NY). 2020 Jul 11;12(13):12441–67. doi: 10.18632/aging.103619 (PMC7377854; doi:10.18632/aging.103619)
Supplement: Supplementary Data 1 [file aging-12-103619-s001..txt]

EnsemblID	geneSymbol	Description	id	baseMean	log2FoldChange	lfcSE	stat	pvalue
ENST00000387460.2	MT-TT	mitochondrially encoded tRNA threonine	ENST00000387460.2_rc	89,32561036	1,212932689	0,192405816	6,304033378	2,90E-10
ENST00000498907.2	CEBPA	CCAAT/enhancer binding protein (C/EBP), alpha	ENST00000498907.2_rc	42,88262142	1,346498474	0,219387829	6,137525873	8,38E-10
ENST00000373588.8	NR5A1	nuclear receptor subfamily 5 group A member 1	ENST00000373588.8_rc	514,8564382	1,112649232	0,190989506	5,825708725	5,69E-09
ENST00000625845.1	SNORD3C	small nucleolar RNA, C/D box 3C	ENST00000625845.1	15,38965571	1,246691525	0,225885527	5,519129724	3,41E-08
ENST00000633925.1	MTRNR2L6	MT-RNR2-like 6	ENST00000633925.1	581,3769206	1,103319416	0,20506426	5,380359391	7,43E-08
ENST00000486520.1	PRMT2	protein arginine methyltransferase 2	ENST00000486520.1_rc	25,57304088	1,205192743	0,225814872	5,337083134	9,45E-08
ENST00000545075.2	MTRNR2L10	MT-RNR2-like 10	ENST00000545075.2	683,4503637	1,103629865	0,208191502	5,301032251	1,15E-07
ENST00000411292.1	SNORD71	small nucleolar RNA, C/D box 71	ENST00000411292.1	44,06288568	0,969339936	0,183995666	5,268275905	1,38E-07
ENST00000604952.1	MTRNR2L6	MT-RNR2-like 6	ENST00000604952.1	586,7010453	1,078282041	0,206346405	5,225591606	1,74E-07
ENST00000527180.5	SLCO2B1	solute carrier organic anion transporter family member 2B1	ENST00000527180.5	37,871261	-0,948509671	0,185309736	-5,118509634	3,08E-07
ENST00000387419.1	MT-TD	mitochondrially encoded tRNA aspartic acid	ENST00000387419.1_rc	32,43315391	1,119954576	0,223584336	5,009092298	5,47E-07
ENST00000534186.5	SLCO2B1	solute carrier organic anion transporter family member 2B1	ENST00000534186.5	36,08847911	-0,89724751	0,179396915	-5,001465668	5,69E-07
ENST00000581784.5	KCNH6	potassium channel, voltage gated eag related subfamily H, member 6	ENST00000581784.5	128,9152922	-0,927813973	0,186956306	-4,962731631	6,95E-07
ENST00000587312.1			ENST00000587312.1	43,54200725	1,104736169	0,223233959	4,948781877	7,47E-07
ENST00000390609.3	IGHV3-23	immunoglobulin heavy variable 3-23	ENST00000390609.3	6,864408282	-1,08399817	0,219634544	-4,935463023	8,00E-07
ENST00000429275.1	CPN2	carboxypeptidase N subunit 2	ENST00000429275.1	276,1411412	-0,727638425	0,149593215	-4,864113841	1,15E-06
ENST00000525650.5	SLCO2B1	solute carrier organic anion transporter family member 2B1	ENST00000525650.5	81,43587448	-0,761626105	0,156603367	-4,863408241	1,15E-06
ENST00000522812.1	PLAT	plasminogen activator, tissue	ENST00000522812.1	15,32098546	-1,002501484	0,210789248	-4,75594221	1,98E-06
ENST00000226218.8	VTN	vitronectin	ENST00000226218.8	90,88108139	-0,867915106	0,182653029	-4,751714834	2,02E-06
ENST00000578793.2	RN7SL665P	RNA, 7SL, cytoplasmic 665, pseudogene	ENST00000578793.2	7,575121937	1,047693277	0,221890445	4,721669189	2,34E-06
ENST00000496168.1	IGKV1-5	immunoglobulin kappa variable 1-5	ENST00000496168.1	14,36617176	-1,060998456	0,225370009	-4,707806788	2,50E-06
ENST00000633987.1	IGHV3-74	immunoglobulin heavy variable 3-74	ENST00000633987.1	5,282321696	-1,031642685	0,219378095	-4,70257838	2,57E-06
ENST00000463742.1	RPL5P24	ribosomal protein L5 pseudogene 24	ENST00000463742.1	32,09847658	0,899634643	0,192126513	4,682511701	2,83E-06
ENST00000480769.5	IVNS1ABP	influenza virus NS1A binding protein	ENST00000480769.5	834,0137242	0,638437221	0,136444132	4,679110878	2,88E-06
ENST00000263233.8	SYP	synaptophysin	ENST00000263233.8_rc	10,7597885	1,057325402	0,225993065	4,678574544	2,89E-06
ENST00000323830.3	CPN2	carboxypeptidase N subunit 2	ENST00000323830.3	658,3417691	-0,645169369	0,138103131	-4,67164912	2,99E-06
ENST00000492497.1	DNAJC2	DnaJ heat shock protein family (Hsp40) member C2	ENST00000492497.1	13,93274747	1,003800326	0,215848538	4,650484709	3,31E-06
ENST00000390547.3	IGHA1	immunoglobulin heavy constant alpha 1	ENST00000390547.3	126,1244128	-0,991178902	0,215077266	-4,608478253	4,06E-06
ENST00000569156.5	ABAT	4-aminobutyrate aminotransferase	ENST00000569156.5	304,7602901	-0,55697459	0,1211396	-4,597791232	4,27E-06
ENST00000532236.5	SLCO2B1	solute carrier organic anion transporter family member 2B1	ENST00000532236.5	104,4515606	-0,714103895	0,155367625	-4,596220709	4,30E-06
ENST00000289575.9	SLCO2B1	solute carrier organic anion transporter family member 2B1	ENST00000289575.9	224,4087021	-0,650432354	0,141635344	-4,592302565	4,38E-06
ENST00000387429.1	MT-TG	mitochondrially encoded tRNA glycine	ENST00000387429.1_rc	76,69245655	0,88711356	0,194268561	4,566428847	4,96E-06
ENST00000475046.5	IVNS1ABP	influenza virus NS1A binding protein	ENST00000475046.5	332,8285296	0,651851087	0,143273957	4,54968299	5,37E-06
ENST00000620446.1	SNORD3C	small nucleolar RNA, C/D box 3C	ENST00000620446.1	17,02592449	1,026255355	0,225804215	4,544890155	5,50E-06
ENST00000468217.1	IVNS1ABP	influenza virus NS1A binding protein	ENST00000468217.1	44,62598464	0,82983637	0,182654589	4,543200236	5,54E-06
ENST00000508672.1	UGT2B26P	UDP glucuronosyltransferase 2 family, polypeptide B26 pseudogene	ENST00000508672.1	21,82759947	1,01771023	0,224303813	4,537195411	5,70E-06
ENST00000489711.5	SLC15A2	solute carrier family 15 (oligopeptide transporter), member 2	ENST00000489711.5	263,7928138	0,549111076	0,121066307	4,535622565	5,74E-06
ENST00000485950.1	PI4KA	phosphatidylinositol 4-kinase, catalytic, alpha	ENST00000485950.1	42,17829705	-0,793047457	0,174924252	-4,533662134	5,80E-06
ENST00000620395.1	IGLV2-8	immunoglobulin lambda variable 2-8	ENST00000620395.1	7,71157176	-1,021773524	0,225903337	-4,523056352	6,10E-06
ENST00000379878.7	ADGRG2	adhesion G protein-coupled receptor G2	ENST00000379878.7	13,7587168	1,019013526	0,225625981	4,516383802	6,29E-06
ENST00000447087.1			ENST00000447087.1_rc	65,97963683	0,838068975	0,186393855	4,49622642	6,92E-06
ENST00000508072.1			ENST00000508072.1_rc	38,39920316	0,96123607	0,214808252	4,474856345	7,65E-06
ENST00000449426.1			ENST00000449426.1	12,65033118	0,976798443	0,220088922	4,438199039	9,07E-06
ENST00000390539.2	IGHA2	immunoglobulin heavy constant alpha 2 (A2m marker)	ENST00000390539.2	16,95652383	-1,001349997	0,225788554	-4,434901492	9,21E-06
ENST00000531713.5	SLCO2B1	solute carrier organic anion transporter family member 2B1	ENST00000531713.5	29,42684982	-0,909217888	0,205587545	-4,422533904	9,76E-06
ENST00000624575.1			ENST00000624575.1	47,72755123	0,896549875	0,203857372	4,397927171	1,09E-05
ENST00000357068.10	PRODH	proline dehydrogenase (oxidase) 1	ENST00000357068.10	96,00862454	-0,720606498	0,16391491	-4,39622301	1,10E-05
ENST00000624491.1			ENST00000624491.1	48,2045387	0,872917395	0,198680185	4,393580548	1,11E-05
ENST00000416480.1	LGALS2	lectin, galactoside-binding, soluble, 2	ENST00000416480.1	93,08702838	0,787413819	0,179618624	4,383809428	1,17E-05
ENST00000514441.2	UGT2B24P	UDP glucuronosyltransferase 2 family, polypeptide B24 pseudogene	ENST00000514441.2	21,69240844	0,877802971	0,200313502	4,382145801	1,18E-05
ENST00000580533.1	SNORD3C	small nucleolar RNA, C/D box 3C	ENST00000580533.1	19,67132029	0,989918803	0,225988154	4,380401296	1,18E-05
ENST00000540641.1			ENST00000540641.1	404,8375982	0,771905437	0,176319196	4,377886551	1,20E-05
ENST00000484245.1	GADD45A	growth arrest and DNA damage inducible alpha	ENST00000484245.1	320,6204165	-0,916566956	0,209399388	-4,377123376	1,20E-05
ENST00000621714.4	SLC38A3	solute carrier family 38 member 3	ENST00000621714.4	11,25632977	-0,947225482	0,218343938	-4,338226603	1,44E-05
ENST00000450579.1	PRODH	proline dehydrogenase (oxidase) 1	ENST00000450579.1	22,59657896	-0,824290107	0,190233321	-4,333047978	1,47E-05
ENST00000624846.3			ENST00000624846.3	27,70182375	-0,923976496	0,213307776	-4,331658762	1,48E-05
ENST00000467525.5	FCGR2A	Fc fragment of IgG, low affinity IIa, receptor (CD32)	ENST00000467525.5_rc	15,4480419	0,931157519	0,214969443	4,331580827	1,48E-05
ENST00000456941.6	KCNH6	potassium channel, voltage gated eag related subfamily H, member 6	ENST00000456941.6	128,3646088	-0,826303088	0,190879147	-4,328933263	1,50E-05
ENST00000633714.1	IGHA1	immunoglobulin heavy constant alpha 1	ENST00000633714.1	123,1244563	-0,926604452	0,214160822	-4,326675821	1,51E-05
ENST00000395634.7	NREP	neuronal regeneration related protein	ENST00000395634.7	82,66803371	0,578946944	0,133901092	4,323690988	1,53E-05
ENST00000430498.1			ENST00000430498.1	20,49757742	0,884519702	0,204627306	4,322588812	1,54E-05
ENST00000564662.1	COTL1	coactosin-like F-actin binding protein 1	ENST00000564662.1	154,9387719	0,56774405	0,131776242	4,308394615	1,64E-05
ENST00000580652.5	KCNH6	potassium channel, voltage gated eag related subfamily H, member 6	ENST00000580652.5	56,00447375	-0,83964044	0,195625247	-4,292086279	1,77E-05
ENST00000341420.4	FLRT3	fibronectin leucine rich transmembrane protein 3	ENST00000341420.4	284,3042928	0,667834152	0,155771274	4,28727413	1,81E-05
ENST00000387439.1	MT-TR	mitochondrially encoded tRNA arginine	ENST00000387439.1_rc	77,36720906	0,91655706	0,214162457	4,279727981	1,87E-05
ENST00000457379.1	MTCO1P42	MT-CO1 pseudogene 42	ENST00000457379.1	178,3983745	0,73851285	0,17323086	4,263171402	2,02E-05
ENST00000559030.1			ENST00000559030.1_rc	107,4945442	0,670261592	0,157276804	4,261668443	2,03E-05
ENST00000361157.10	IFI6	interferon, alpha-inducible protein 6	ENST00000361157.10	87,60382215	-0,630492246	0,148414228	-4,24819273	2,16E-05
ENST00000469832.7	SGK494	uncharacterized serine/threonine-protein kinase SgK494	ENST00000469832.7	8,213529482	-0,951149699	0,224191093	-4,242584684	2,21E-05
ENST00000344754.5	SIGLEC1	sialic acid binding Ig-like lectin 1, sialoadhesin	ENST00000344754.5	25,09283261	-0,909506015	0,21494801	-4,231283719	2,32E-05
ENST00000379440.8	PRNP	prion protein	ENST00000379440.8	1131,978183	-0,424750878	0,100673796	-4,21908079	2,45E-05
ENST00000533969.1	RPS13	ribosomal protein S13	ENST00000533969.1	33,86146101	0,839497675	0,199385419	4,210426612	2,55E-05
ENST00000559525.1	AMN	amnion associated transmembrane protein	ENST00000559525.1	264,7727732	0,833191361	0,198338967	4,200845507	2,66E-05
ENST00000551806.1			ENST00000551806.1	284,0737069	0,79004197	0,188312037	4,195387512	2,72E-05
ENST00000437841.6	SLC22A5	solute carrier family 22 (organic cation/carnitine transporter), member 5	ENST00000437841.6	74,05030919	-0,703105797	0,167734479	-4,191778573	2,77E-05
ENST00000390543.3	IGHG4	immunoglobulin heavy constant gamma 4 (G4m marker)	ENST00000390543.3	31,77042991	-0,872777565	0,208357374	-4,188848945	2,80E-05
ENST00000545581.5	C12orf57	chromosome 12 open reading frame 57	ENST00000545581.5	61,59073447	0,704341328	0,168215812	4,18712915	2,83E-05
ENST00000387421.1	MT-TK	mitochondrially encoded tRNA lysine	ENST00000387421.1_rc	49,71711716	0,911833988	0,217810285	4,186367921	2,83E-05
ENST00000413969.5	HAGLR	HOXD antisense growth-associated long non-coding RNA	ENST00000413969.5_rc	39,45356256	0,93773364	0,224612641	4,174892552	2,98E-05
ENST00000314672.9	KCNH6	potassium channel, voltage gated eag related subfamily H, member 6	ENST00000314672.9	131,3244322	-0,814639422	0,195310977	-4,170986365	3,03E-05
ENST00000503901.1			ENST00000503901.1	17,65794867	0,876410641	0,210385203	4,16574278	3,10E-05
ENST00000414964.5	MUC3A	mucin 3A, cell surface associated	ENST00000414964.5	11,34220577	-0,930043286	0,224288153	-4,146644723	3,37E-05
ENST00000291440.3	CPAMD8	C3 and PZP-like, alpha-2-macroglobulin domain containing 8	ENST00000291440.3	10,34941498	-0,915720828	0,221428697	-4,135511067	3,54E-05
ENST00000542784.1	RBP5	retinol binding protein 5	ENST00000542784.1	1047,212763	0,372884687	0,090333302	4,127876193	3,66E-05
ENST00000446294.6	NREP	neuronal regeneration related protein	ENST00000446294.6	148,6867598	0,51795876	0,125544235	4,125707239	3,70E-05
ENST00000459929.5	IVNS1ABP	influenza virus NS1A binding protein	ENST00000459929.5	989,6227882	0,558696358	0,135635479	4,1191019	3,80E-05
ENST00000257435.11	NREP	neuronal regeneration related protein	ENST00000257435.11	150,0239727	0,490305885	0,119107772	4,116489431	3,85E-05
ENST00000307161.5	MTNR1A	melatonin receptor 1A	ENST00000307161.5	67,02190447	-0,819150799	0,199004979	-4,116232684	3,85E-05
ENST00000552324.1			ENST00000552324.1	42,57906764	0,809797529	0,197310044	4,104188067	4,06E-05
ENST00000390319.2	IGLV3-1	immunoglobulin lambda variable 3-1	ENST00000390319.2	9,175038651	-0,925432724	0,225820295	-4,098093685	4,17E-05
ENST00000557857.1	ACOT2	acyl-CoA thioesterase 2	ENST00000557857.1	25,05530908	0,816195717	0,199529805	4,090595485	4,30E-05
ENST00000628701.1			ENST00000628701.1	8,711200215	0,889735641	0,218328207	4,075220758	4,60E-05
ENST00000627868.2	MUC20	mucin 20, cell surface associated	ENST00000627868.2	50,18568154	-0,842140622	0,206692487	-4,074364945	4,61E-05
ENST00000306317.6	LGI3	leucine-rich repeat LGI family member 3	ENST00000306317.6	3,019416302	-0,87351454	0,214655133	-4,069385746	4,71E-05
ENST00000359534.3	KCNK5	potassium channel, two pore domain subfamily K, member 5	ENST00000359534.3	3799,694051	-0,837661065	0,206567846	-4,055137719	5,01E-05
ENST00000454962.6	SLCO2B1	solute carrier organic anion transporter family member 2B1	ENST00000454962.6	158,3130345	-0,549907459	0,13564652	-4,053973947	5,04E-05
ENST00000390622.2	IGHV1-46	immunoglobulin heavy variable 1-46	ENST00000390622.2	2,939557474	-0,806467332	0,199064414	-4,051288293	5,09E-05
ENST00000542830.5	LTBR	lymphotoxin beta receptor	ENST00000542830.5	73,42512655	-0,66679433	0,164774553	-4,046706954	5,19E-05
ENST00000617791.1	MALAT1	metastasis associated lung adenocarcinoma transcript 1 (non-protein coding)	ENST00000617791.1	249,0030045	0,765479363	0,189203491	4,045799359	5,21E-05
ENST00000375412.9	FAM120AOS	family with sequence similarity 120A opposite strand	ENST00000375412.9_rc	124,2607702	-0,613727062	0,151857554	-4,041465471	5,31E-05
ENST00000233954.5	IL1RL1	interleukin 1 receptor-like 1	ENST00000233954.5	24,42620673	-0,907404856	0,224634895	-4,039465267	5,36E-05
ENST00000465495.1	SLC25A34	solute carrier family 25 member 34	ENST00000465495.1	10,57722005	-0,900616309	0,223591815	-4,027948474	5,63E-05
ENST00000616892.2	MUC20	mucin 20, cell surface associated	ENST00000616892.2	44,45920728	-0,812818436	0,20253969	-4,013131621	5,99E-05
ENST00000495270.1	DPM2	dolichyl-phosphate mannosyltransferase polypeptide 2, regulatory subunit	ENST00000495270.1	181,8969185	-0,408312711	0,101769234	-4,012142909	6,02E-05
ENST00000575369.5	XAF1	XIAP associated factor 1	ENST00000575369.5	23,74735148	-0,725487879	0,181037402	-4,007392233	6,14E-05
ENST00000620519.1			ENST00000620519.1	78,93487264	0,54797371	0,136899239	4,002752055	6,26E-05
ENST00000328313.9	ENPP7	ectonucleotide pyrophosphatase/phosphodiesterase 7	ENST00000328313.9	303,7365846	-0,509169544	0,12748439	-3,99397561	6,50E-05
ENST00000620902.1	MALAT1	metastasis associated lung adenocarcinoma transcript 1 (non-protein coding)	ENST00000620902.1	215,5716007	0,755735489	0,189328739	3,991657549	6,56E-05
ENST00000559206.1	UACA	uveal autoantigen with coiled-coil domains and ankyrin repeats	ENST00000559206.1	21,44087765	0,811228292	0,203279268	3,990708454	6,59E-05
ENST00000370986.8	GADD45A	growth arrest and DNA damage inducible alpha	ENST00000370986.8	821,3882438	-0,772299156	0,193610637	-3,98892937	6,64E-05
ENST00000625737.1			ENST00000625737.1	7,46866416	0,872889256	0,218829383	3,988903345	6,64E-05
ENST00000546640.1	ST13P3	suppression of tumorigenicity 13 (colon carcinoma) (Hsp70 interacting protein) pseudogene 3	ENST00000546640.1	45,26251732	0,750004303	0,188124551	3,986743342	6,70E-05
ENST00000632276.1	IGHGP	immunoglobulin heavy constant gamma P (non-functional)	ENST00000632276.1	8,642383062	-0,895682185	0,224993817	-3,980919099	6,86E-05
ENST00000610481.1	MALAT1	metastasis associated lung adenocarcinoma transcript 1 (non-protein coding)	ENST00000610481.1	370,0919929	0,81034979	0,203581927	3,980460362	6,88E-05
ENST00000265361.7	SEMA3C	sema domain, immunoglobulin domain (Ig), short basic domain, secreted, (semaphorin) 3C	ENST00000265361.7	142,3363167	0,602887928	0,151538877	3,978437342	6,94E-05
ENST00000625125.2	RN7SL3	RNA, 7SL, cytoplasmic 3	ENST00000625125.2	8,618326297	0,892704226	0,224387162	3,978410434	6,94E-05
ENST00000492668.5	ITIH5	inter-alpha-trypsin inhibitor heavy chain family member 5	ENST00000492668.5	21,14822889	-0,774253974	0,19474629	-3,975705905	7,02E-05
ENST00000425191.6	ABAT	4-aminobutyrate aminotransferase	ENST00000425191.6	335,8787344	-0,528789969	0,133011015	-3,975535186	7,02E-05
ENST00000480903.1	RPL7P6	ribosomal protein L7 pseudogene 6	ENST00000480903.1	32,20420712	0,778502816	0,196053737	3,970864459	7,16E-05
ENST00000510231.1			ENST00000510231.1	36,03404376	0,772741882	0,194744753	3,967972796	7,25E-05
ENST00000633682.1	IGKV2-28	immunoglobulin kappa variable 2-28	ENST00000633682.1	6,234089702	-0,8941757	0,225696352	-3,96185269	7,44E-05
ENST00000623313.1			ENST00000623313.1	9,745728657	-0,863971343	0,218109225	-3,961186609	7,46E-05
ENST00000590530.5	GCDH	glutaryl-CoA dehydrogenase	ENST00000590530.5	143,9726072	-0,578619587	0,146186733	-3,958085489	7,56E-05
ENST00000415278.1	EEF1A1P11	eukaryotic translation elongation factor 1 alpha 1 pseudogene 11	ENST00000415278.1	946,1193172	0,621627457	0,157445068	3,948218035	7,87E-05
ENST00000413761.6	ZBED5	zinc finger, BED-type containing 5	ENST00000413761.6	169,4817084	0,479054097	0,121874097	3,930729401	8,47E-05
ENST00000400959.7	TRAF3IP3	TRAF3 interacting protein 3	ENST00000400959.7	6,00702727	-0,878943204	0,223798621	-3,927384366	8,59E-05
ENST00000390308.2	IGLV3-21	immunoglobulin lambda variable 3-21	ENST00000390308.2	5,411016136	-0,866420854	0,22084351	-3,923234385	8,74E-05
ENST00000294916.4	MT2P1	metallothionein 2 pseudogene 1	ENST00000294916.4	7,979250016	0,88595411	0,225992661	3,920278241	8,84E-05
ENST00000603475.1	CDK20	cyclin-dependent kinase 20	ENST00000603475.1_rc	4,327531173	-0,849282369	0,216886408	-3,915793414	9,01E-05
ENST00000514975.1	EEF1A1P9	eukaryotic translation elongation factor 1 alpha 1 pseudogene 9	ENST00000514975.1	541,6451016	0,573356727	0,146596733	3,911115315	9,19E-05
ENST00000374257.5	PTBP3	polypyrimidine tract binding protein 3	ENST00000374257.5	176,8266087	0,524482409	0,134216574	3,907732045	9,32E-05
ENST00000397850.6	ITGB2	integrin subunit beta 2	ENST00000397850.6	19,77826301	-0,797143061	0,204014579	-3,907284778	9,33E-05
ENST00000215829.7	SNRPD3	small nuclear ribonucleoprotein D3 polypeptide	ENST00000215829.7_rc	9,540881101	0,877334521	0,225099415	3,897542437	9,72E-05
ENST00000413027.1	RPL3P2	ribosomal protein L3 pseudogene 2	ENST00000413027.1	46,15692329	0,621968091	0,159590946	3,897264257	9,73E-05
ENST00000449035.1	RPL3P2	ribosomal protein L3 pseudogene 2	ENST00000449035.1	42,90358334	0,702569983	0,180438497	3,893681186	9,87E-05
ENST00000478651.1	SLCO2A1	solute carrier organic anion transporter family member 2A1	ENST00000478651.1	12,24878242	-0,864378711	0,222116314	-3,891558876	9,96E-05
ENST00000536876.5	LTBR	lymphotoxin beta receptor	ENST00000536876.5	130,1593414	-0,650213356	0,167162955	-3,889697659	0,000100369
ENST00000616331.4	IGHG1	immunoglobulin heavy constant gamma 1 (G1m marker)	ENST00000616331.4	48,22075699	-0,854896035	0,219835992	-3,888790126	0,000100745
ENST00000365387.1	RNA5S16	RNA, 5S ribosomal 16	ENST00000365387.1	6,519093177	0,872562321	0,224416211	3,888143006	0,000101014
ENST00000314933.6	C1QB	complement component 1, q subcomponent, B chain	ENST00000314933.6	100,2144158	-0,71378858	0,18381912	-3,883103014	0,000103132
ENST00000583023.1	KCNH6	potassium channel, voltage gated eag related subfamily H, member 6	ENST00000583023.1	286,0026552	-0,738200325	0,190129884	-3,882610709	0,000103341
ENST00000428359.6	SLCO2B1	solute carrier organic anion transporter family member 2B1	ENST00000428359.6	127,9354868	-0,621042116	0,159981564	-3,881960523	0,000103618
ENST00000519855.1	RPS14	ribosomal protein S14	ENST00000519855.1	306,550582	0,671174511	0,172989336	3,879860614	0,000104516
ENST00000390630.3	IGHV4-61	immunoglobulin heavy variable 4-61	ENST00000390630.3	3,897009314	-0,79834169	0,205795724	-3,879291921	0,000104761
ENST00000234198.8	DLX2	distal-less homeobox 2	ENST00000234198.8_rc	34,95047681	0,858284329	0,221725478	3,870932362	0,00010842
ENST00000379458.8	MUC3A	mucin 3A, cell surface associated	ENST00000379458.8	18,59976277	-0,870866139	0,225210498	-3,86689851	0,000110228
ENST00000618981.2	IGHG4	immunoglobulin heavy constant gamma 4 (G4m marker)	ENST00000618981.2	34,79790074	-0,796703737	0,206212353	-3,863511201	0,000111769
ENST00000467075.1	RPL11	ribosomal protein L11	ENST00000467075.1	150,0020074	0,676670802	0,175287265	3,860353484	0,000113223
ENST00000259318.7	AKAP2	A-kinase anchoring protein 2	ENST00000259318.7	141,1942265	-0,589822611	0,152819799	-3,859595524	0,000113575
ENST00000535417.1	RNF10	ring finger protein 10	ENST00000535417.1	10,44119463	0,852670188	0,221224865	3,854314421	0,000116054
ENST00000632936.1			ENST00000632936.1	44,43867431	0,736313775	0,191066144	3,853711398	0,000116341
ENST00000478359.5	TRAF3IP3	TRAF3 interacting protein 3	ENST00000478359.5	7,859376774	-0,867189565	0,22539354	-3,847446398	0,000119355
ENST00000506594.6	USP32P1	ubiquitin specific peptidase 32 pseudogene 1	ENST00000506594.6	10,17124439	-0,86631843	0,225840097	-3,835981482	0,000125064
ENST00000418047.5			ENST00000418047.5	55,35205752	-0,734329559	0,191436119	-3,83589869	0,000125106
ENST00000249363.3	LRRC4	leucine rich repeat containing 4	ENST00000249363.3	164,9773926	-0,746923848	0,194807081	-3,834171955	0,000125988
ENST00000620038.4	TMC4	transmembrane channel like 4	ENST00000620038.4	16,17111375	-0,784628177	0,204685981	-3,833326405	0,000126422
ENST00000483448.1	SYPL1	synaptophysin-like 1	ENST00000483448.1	8,453661407	0,859214842	0,224304601	3,830571629	0,000127846
ENST00000355431.7	ARID4A	AT-rich interaction domain 4A	ENST00000355431.7	82,82035739	0,616742462	0,161046684	3,829588082	0,000128358
ENST00000328668.7	ARSI	arylsulfatase family member I	ENST00000328668.7_rc	20,90026682	0,859312086	0,22483631	3,821945337	0,000132403
ENST00000490444.2	PUM3	pumilio RNA binding family member 3	ENST00000490444.2	7,338381245	0,862749974	0,225843267	3,820127047	0,000133383
ENST00000631539.1	IGHG1	immunoglobulin heavy constant gamma 1 (G1m marker)	ENST00000631539.1	35,91528823	-0,854102671	0,224352887	-3,806960913	0,000140685
ENST00000569304.1	RAB11A	RAB11A, member RAS oncogene family	ENST00000569304.1	45,70170481	0,641651566	0,168623668	3,805228375	0,000141673
ENST00000403076.5	SDC1	syndecan 1	ENST00000403076.5	428,4749178	-0,564993787	0,148495021	-3,804799542	0,000141919
ENST00000622663.1	SASH1	SAM and SH3 domain containing 1	ENST00000622663.1	143,8222976	-0,421319984	0,11076351	-3,803779623	0,000142505
ENST00000471253.1			ENST00000471253.1	109,1584144	0,620135024	0,163062432	3,803052708	0,000142924
ENST00000474363.1	TBL1XR1	transducin (beta)-like 1 X-linked receptor 1	ENST00000474363.1	174,1442459	0,502449164	0,132326013	3,797055114	0,000146425
ENST00000414313.2	ATP5HP4	ATP synthase, H+ transporting, mitochondrial Fo complex subunit D pseudogene 4	ENST00000414313.2	9,846731547	0,848423034	0,223577298	3,794763791	0,000147784
ENST00000318442.5	ZNF366	zinc finger protein 366	ENST00000318442.5	47,33026408	-0,614036626	0,161915719	-3,792322504	0,000149245
ENST00000610824.4	IGHG3	immunoglobulin heavy constant gamma 3 (G3m marker)	ENST00000610824.4	48,7902989	-0,849334603	0,224031148	-3,79114517	0,000149954
ENST00000501016.2			ENST00000501016.2_rc	73,19668238	0,732803876	0,193309921	3,790823942	0,000150148
ENST00000583465.1	KCNH6	potassium channel, voltage gated eag related subfamily H, member 6	ENST00000583465.1	134,5430027	-0,744074438	0,196398902	-3,788587576	0,000151506
ENST00000541739.6	SLC13A2	solute carrier family 13 (sodium-dependent dicarboxylate transporter), member 2	ENST00000541739.6	123,2270064	-0,690436548	0,182281246	-3,78775417	0,000152015
ENST00000631402.1	IGHG1	immunoglobulin heavy constant gamma 1 (G1m marker)	ENST00000631402.1	30,25343877	-0,845145214	0,223159804	-3,787174935	0,00015237
ENST00000390555.3	IGHGP	immunoglobulin heavy constant gamma P (non-functional)	ENST00000390555.3	8,933138805	-0,853900482	0,225706581	-3,783232541	0,000154805
ENST00000421195.1	EEF1A1P14	eukaryotic translation elongation factor 1 alpha 1 pseudogene 14	ENST00000421195.1	186,8140887	0,583169741	0,154195898	3,782005542	0,00015557
ENST00000615165.1			ENST00000615165.1	166,7478066	-0,69264512	0,183150771	-3,781830216	0,00015568
ENST00000526660.5	SLCO2B1	solute carrier organic anion transporter family member 2B1	ENST00000526660.5	8,609017439	-0,844607152	0,223485166	-3,779253745	0,000157299
ENST00000491604.5	PRODH	proline dehydrogenase (oxidase) 1	ENST00000491604.5	114,0298775	-0,694978536	0,183964366	-3,777788874	0,000158227
ENST00000503537.1	EEF1A1P13	eukaryotic translation elongation factor 1 alpha 1 pseudogene 13	ENST00000503537.1	1224,922088	0,548401143	0,145597648	3,766552214	0,000165517
ENST00000562357.5	CMTM3	CKLF-like MARVEL transmembrane domain containing 3	ENST00000562357.5	40,53191265	0,831889897	0,221072034	3,762981156	0,0001679
ENST00000570269.1			ENST00000570269.1	440,5132335	0,407547554	0,108354099	3,761256455	0,000169062
ENST00000492695.1	RPS4X	ribosomal protein S4, X-linked	ENST00000492695.1	72,66092921	0,64325219	0,171067389	3,760226847	0,000169759
ENST00000360121.4	SPN	sialophorin	ENST00000360121.4_rc	208,6711195	0,847281886	0,225442264	3,758309872	0,000171065
ENST00000559254.1	HSPE1P3	heat shock protein family E (Hsp10) member 1 pseudogene 3	ENST00000559254.1	27,50336898	0,754497046	0,200973838	3,75420529	0,000173892
ENST00000493630.1	PROZ	protein Z, vitamin K-dependent plasma glycoprotein	ENST00000493630.1	35,80551769	-0,714380493	0,190301318	-3,753944003	0,000174074
ENST00000545060.2	SLC13A2	solute carrier family 13 (sodium-dependent dicarboxylate transporter), member 2	ENST00000545060.2	156,953349	-0,658386919	0,175414748	-3,753315644	0,000174511
ENST00000547892.1	RPL18	ribosomal protein L18	ENST00000547892.1	72,08196979	0,612399378	0,163300108	3,750146814	0,000176731
ENST00000616343.4	RNF146	ring finger protein 146	ENST00000616343.4	85,33568418	0,515113598	0,137472515	3,747029707	0,000178941
ENST00000494880.5	IVNS1ABP	influenza virus NS1A binding protein	ENST00000494880.5	200,3407189	0,567238747	0,151475277	3,744761236	0,000180565
ENST00000515030.5	ACSL1	acyl-CoA synthetase long-chain family member 1	ENST00000515030.5	643,5974913	-0,387680996	0,103726291	-3,737538389	0,000185831
ENST00000424424.1	PRNP	prion protein	ENST00000424424.1	291,160152	-0,462751598	0,123853069	-3,736294976	0,000186752
ENST00000623738.3			ENST00000623738.3	12,51489459	-0,828986844	0,222136172	-3,731885874	0,000190052
ENST00000396667.7	TMEM106B	transmembrane protein 106B	ENST00000396667.7_rc	31,05044084	0,687577742	0,184282776	3,731101504	0,000190644
ENST00000397390.3			ENST00000397390.3	38,62136889	0,766967297	0,205630608	3,729830414	0,000191609
ENST00000254351.8	SDC1	syndecan 1	ENST00000254351.8	1904,166256	-0,566479378	0,152104833	-3,72426943	0,000195882
ENST00000430350.2	PRNP	prion protein	ENST00000430350.2	1124,883286	-0,417386053	0,112231883	-3,718961507	0,000200044
ENST00000544920.2	RPL41P2	ribosomal protein L41 pseudogene 2	ENST00000544920.2	163,1114255	0,600489555	0,161499798	3,718206221	0,000200642
ENST00000463795.5	GATSL3	GATS protein-like 3	ENST00000463795.5	29,66405802	-0,774474651	0,208436638	-3,715635888	0,000202693
ENST00000620157.4	DDX6	DEAD (Asp-Glu-Ala-Asp) box helicase 6	ENST00000620157.4	592,5055388	0,341315603	0,091980916	3,710721956	0,000206669
ENST00000602288.1	BDH2P1	3-hydroxybutyrate dehydrogenase, type 2 pseudogene 1	ENST00000602288.1	40,24360904	0,709671872	0,191401088	3,707773448	0,00020909
ENST00000480388.1	AKAP2	A-kinase anchoring protein 2	ENST00000480388.1	110,4484461	-0,626134189	0,169011878	-3,704675656	0,000211661
ENST00000354791.7	ADGRG2	adhesion G protein-coupled receptor G2	ENST00000354791.7	13,63097035	0,834035101	0,225446045	3,699488716	0,000216034
ENST00000395616.7	B9D1	B9 protein domain 1	ENST00000395616.7	26,84679475	-0,667896541	0,18058593	-3,698497104	0,00021688
ENST00000484667.2	HES4	hes family bHLH transcription factor 4	ENST00000484667.2	5,3931457	0,816075995	0,220661288	3,69831972	0,000217031
ENST00000625328.1	ADAMTS9-AS1	ADAMTS9 antisense RNA 1	ENST00000625328.1	31,34494711	0,696243597	0,188301263	3,697498278	0,000217735
ENST00000559442.1	AMN	amnion associated transmembrane protein	ENST00000559442.1	336,9589745	0,649642462	0,175917419	3,692883087	0,000221726
ENST00000438081.1	SKP1P1	S-phase kinase-associated protein 1 pseudogene 1	ENST00000438081.1	24,73423633	0,719346274	0,194795209	3,69283351	0,000221769
ENST00000622473.2	IGHA2	immunoglobulin heavy constant alpha 2 (A2m marker)	ENST00000622473.2	47,48861448	-0,817506859	0,221450614	-3,691598972	0,000222849
ENST00000388827.4	CCDC152	coiled-coil domain containing 152	ENST00000388827.4_rc	573,9712604	0,673067941	0,18233018	3,691478512	0,000222954
ENST00000608991.5	RNF146	ring finger protein 146	ENST00000608991.5	91,77044278	0,508082143	0,137678951	3,690340023	0,000223954
ENST00000372656.3	WBP5	WW domain binding protein 5	ENST00000372656.3	152,5561958	0,52516662	0,142343521	3,689431147	0,000224756
ENST00000367498.7	IVNS1ABP	influenza virus NS1A binding protein	ENST00000367498.7	1238,28388	0,514648694	0,139526719	3,688531474	0,000225552
ENST00000602831.5	SFXN2	sideroflexin 2	ENST00000602831.5	66,69874502	-0,623521243	0,169075633	-3,687824384	0,00022618
ENST00000379876.5	ADGRG2	adhesion G protein-coupled receptor G2	ENST00000379876.5	13,22957495	0,830580881	0,225519108	3,682973419	0,000230529
ENST00000614032.4	SLC38A3	solute carrier family 38 member 3	ENST00000614032.4	110,597523	-0,762352509	0,207024744	-3,68242219	0,000231028
ENST00000611075.4	CYFIP2	cytoplasmic FMR1 interacting protein 2	ENST00000611075.4	110,3296141	-0,545220674	0,148136257	-3,680534964	0,000232745
ENST00000592528.5	PLIN3	perilipin 3	ENST00000592528.5	122,7159732	-0,458492741	0,124625535	-3,678963064	0,000234184
ENST00000294454.5	SLC25A34	solute carrier family 25 member 34	ENST00000294454.5	228,4663773	-0,682503219	0,185636964	-3,676548057	0,000236411
ENST00000622937.3	ACSL1	acyl-CoA synthetase long-chain family member 1	ENST00000622937.3	625,7336402	-0,394610252	0,107343766	-3,676135734	0,000236794
ENST00000453784.2			ENST00000453784.2	53,32352902	0,644266715	0,17543113	3,672476569	0,000240211
ENST00000597802.2	IFI30	interferon, gamma-inducible protein 30	ENST00000597802.2	170,2685378	0,721268161	0,196692412	3,666985194	0,000245427
ENST00000519510.5	PLAT	plasminogen activator, tissue	ENST00000519510.5	179,4702535	-0,704917722	0,19240683	-3,663683461	0,000248614
ENST00000551938.1	SNHG14	small nucleolar RNA host gene 14	ENST00000551938.1	63,38716963	0,619652848	0,169181654	3,662648014	0,000249621
ENST00000619449.1	MALAT1	metastasis associated lung adenocarcinoma transcript 1 (non-protein coding)	ENST00000619449.1	861,8850396	0,68011153	0,186011905	3,656279581	0,000255902
ENST00000231130.3	PCDHB3	protocadherin beta 3	ENST00000231130.3	19,32855788	-0,734768662	0,201090022	-3,653928995	0,000258258
ENST00000314669.9	SLC13A2	solute carrier family 13 (sodium-dependent dicarboxylate transporter), member 2	ENST00000314669.9	437,2883444	-0,639689545	0,175110582	-3,653060477	0,000259133
ENST00000379873.6	ADGRG2	adhesion G protein-coupled receptor G2	ENST00000379873.6	14,45414567	0,824705517	0,225972818	3,649578407	0,000262671
ENST00000614252.3	IGKC	immunoglobulin kappa constant	ENST00000614252.3	102,7366789	-0,811960278	0,22256181	-3,648246196	0,000264037
ENST00000460575.1	GADD45A	growth arrest and DNA damage inducible alpha	ENST00000460575.1	176,9219748	-0,693085795	0,190006781	-3,647689794	0,000264609
ENST00000482879.5	SDC1	syndecan 1	ENST00000482879.5	92,98707509	-0,582429794	0,159725238	-3,646448116	0,00026589
ENST00000504342.5	ACSL1	acyl-CoA synthetase long-chain family member 1	ENST00000504342.5	348,7314914	-0,437497514	0,119999098	-3,645840026	0,00026652
ENST00000289004.8	HPD	4-hydroxyphenylpyruvate dioxygenase	ENST00000289004.8	5774,352986	-0,406987544	0,111766316	-3,641415039	0,000271144
ENST00000352041.7	PLAT	plasminogen activator, tissue	ENST00000352041.7	221,8007842	-0,710658526	0,195226479	-3,640174887	0,000272453
ENST00000585760.5	GCDH	glutaryl-CoA dehydrogenase	ENST00000585760.5	32,74872604	-0,624932853	0,171770078	-3,63819392	0,000274557
ENST00000504476.5	NFASC	neurofascin	ENST00000504476.5	33,60675276	-0,640782261	0,176340747	-3,633773091	0,000279307
ENST00000567790.1	STUB1	STIP1 homology and U-box containing protein 1, E3 ubiquitin protein ligase	ENST00000567790.1	8,390604441	0,820303661	0,225765585	3,633430943	0,000279677
ENST00000478815.1	RNF183	ring finger protein 183	ENST00000478815.1	81,51806388	0,779245509	0,214465884	3,633424082	0,000279685
ENST00000599192.5	ANGPTL4	angiopoietin like 4	ENST00000599192.5	3,031781964	-0,746337298	0,205439172	-3,632887004	0,000280268
ENST00000465677.1	DNAJA1	DnaJ heat shock protein family (Hsp40) member A1	ENST00000465677.1	120,8799675	0,678228696	0,187113228	3,624696688	0,000289301
ENST00000611170.2	IGKC	immunoglobulin kappa constant	ENST00000611170.2	123,2682607	-0,797261562	0,220043164	-3,623205313	0,000290975
ENST00000375835.8	SHC3	SHC (Src homology 2 domain containing) transforming protein 3	ENST00000375835.8	326,5111913	0,732556301	0,202247768	3,622073603	0,000292251
ENST00000429089.6	PLAT	plasminogen activator, tissue	ENST00000429089.6	227,7094335	-0,646050595	0,1784425	-3,620497323	0,000294037
ENST00000481622.1	UBE2E1	ubiquitin conjugating enzyme E2E 1	ENST00000481622.1	14,13361163	0,772667842	0,213714641	3,61541839	0,000299863
ENST00000495704.1	EEF1A1P25	eukaryotic translation elongation factor 1 alpha 1 pseudogene 25	ENST00000495704.1	156,0685695	0,656592569	0,181669673	3,614211222	0,000301263
ENST00000526839.1	SLCO2B1	solute carrier organic anion transporter family member 2B1	ENST00000526839.1	16,34390414	-0,749575626	0,207427665	-3,613672385	0,00030189
ENST00000368911.7	CDK19	cyclin-dependent kinase 19	ENST00000368911.7	745,6263484	0,810995292	0,224749352	3,608443287	0,00030804
ENST00000455164.6	MX1	MX dynamin-like GTPase 1	ENST00000455164.6	60,96110463	-0,602313519	0,166944665	-3,607863234	0,000308729
ENST00000630313.2	MUC20	mucin 20, cell surface associated	ENST00000630313.2	52,06273949	-0,734913402	0,203800801	-3,606037853	0,000310908
ENST00000379752.5			ENST00000379752.5	24,63260776	0,735155893	0,204265825	3,599015617	0,000319424
ENST00000520450.5	DOCK2	dedicator of cytokinesis 2	ENST00000520450.5	5,014480737	-0,80428519	0,223520948	-3,598254206	0,00032036
ENST00000619470.1	TMC4	transmembrane channel like 4	ENST00000619470.1	34,30742026	-0,634526121	0,176563893	-3,593747918	0,000325955
ENST00000487942.1	SCAP	SREBF chaperone	ENST00000487942.1_rc	8,260264189	0,805201674	0,224224143	3,59105699	0,00032934
ENST00000321418.6			ENST00000321418.6	5,889208571	0,804632857	0,224070824	3,590975574	0,000329443
ENST00000373068.6	SLC25A25	solute carrier family 25 (mitochondrial carrier; phosphate carrier), member 25	ENST00000373068.6	156,0988269	-0,594496609	0,165573929	-3,590520626	0,000330018
ENST00000627776.2	LINC00969	long intergenic non-protein coding RNA 969	ENST00000627776.2	14,71725868	-0,804920038	0,224252379	-3,589348935	0,000331505
ENST00000525708.1	ASRGL1	asparaginase like 1	ENST00000525708.1	34,66725147	-0,680314049	0,189678131	-3,586676263	0,00033492
ENST00000447976.1			ENST00000447976.1	67,41221876	-0,727979284	0,203108287	-3,584192925	0,000338122
ENST00000437890.1	RPS13P2	ribosomal protein S13 pseudogene 2	ENST00000437890.1	37,0392062	0,709842349	0,19807494	3,583705986	0,000338753
ENST00000631802.1	AC113404.1	Ras-related protein Rap-1b-like protein	ENST00000631802.1	109,352733	0,51674828	0,144204309	3,583445476	0,000339092
ENST00000519486.5	SLIT3	slit guidance ligand 3	ENST00000519486.5	21,73704902	-0,701486953	0,196047713	-3,578144021	0,000346043
ENST00000633147.1	IGHV1-18	immunoglobulin heavy variable 1-18	ENST00000633147.1	2,951454914	-0,6956905	0,194537449	-3,576126358	0,000348723
ENST00000228928.11	OAS3	2'-5'-oligoadenylate synthetase 3	ENST00000228928.11	125,3752904	-0,614762958	0,172189695	-3,570265681	0,000356619
ENST00000367201.7	ETNK2	ethanolamine kinase 2	ENST00000367201.7	1615,524001	-0,573681581	0,160745431	-3,568882661	0,000358507
ENST00000466682.1	NOTCH4	notch 4	ENST00000466682.1	28,89238955	-0,663158972	0,185846673	-3,568312314	0,000359288
ENST00000491588.1	MAPK1	mitogen-activated protein kinase 1	ENST00000491588.1	100,883239	0,621577974	0,174250649	3,567148681	0,000360887
ENST00000625688.1	MAPT	microtubule associated protein tau	ENST00000625688.1	7,792344459	-0,800020141	0,224341192	-3,566086704	0,000362352
ENST00000611734.1	IGKV1D-33	immunoglobulin kappa variable 1D-33	ENST00000611734.1	2,343844748	-0,66845579	0,18746088	-3,565841519	0,000362691
ENST00000511075.5	RPL9	ribosomal protein L9	ENST00000511075.5	525,1961876	0,617432321	0,173425135	3,56022396	0,000370539
ENST00000602660.1	SFXN2	sideroflexin 2	ENST00000602660.1	80,93361039	-0,521787186	0,14656254	-3,560167469	0,000370618
ENST00000274311.2	PELO	pelota homolog (Drosophila)	ENST00000274311.2	359,2581915	-0,365762269	0,102754255	-3,559582718	0,000371445
ENST00000297894.5	RNF183	ring finger protein 183	ENST00000297894.5	46,32655384	0,780488008	0,219344516	3,558274543	0,000373299
ENST00000527571.1	RPS13	ribosomal protein S13	ENST00000527571.1	35,91092775	0,682004368	0,191929573	3,553409499	0,000380272
ENST00000555776.1			ENST00000555776.1	2,295893327	0,713784933	0,200944665	3,552146726	0,000382102
ENST00000509708.2	BTF3	basic transcription factor 3	ENST00000509708.2	160,8877607	0,581330302	0,163689589	3,551418904	0,00038316
ENST00000524009.5	PLAT	plasminogen activator, tissue	ENST00000524009.5	112,067117	-0,670481356	0,188945457	-3,54854446	0,000387367
ENST00000628965.2	KANSL1	KAT8 regulatory NSL complex subunit 1	ENST00000628965.2	12,43075947	-0,754266674	0,212610665	-3,547642702	0,000388695
ENST00000424736.2			ENST00000424736.2	45,35576361	0,593675313	0,167350492	3,547496664	0,000388911
ENST00000456894.5	SUN2	Sad1 and UNC84 domain containing 2	ENST00000456894.5	69,82266779	-0,564741172	0,159264882	-3,545924019	0,000391239
ENST00000621424.4			ENST00000621424.4	166,9685884	-0,689264501	0,194578185	-3,542352396	0,000396575
ENST00000530556.5	SLCO2B1	solute carrier organic anion transporter family member 2B1	ENST00000530556.5	2,739247077	-0,735008577	0,207752686	-3,53790168	0,00040332
ENST00000619682.1	MX1	MX dynamin-like GTPase 1	ENST00000619682.1	47,08362449	-0,584642895	0,165330157	-3,536214485	0,000405905
ENST00000549159.1	G2E3	G2/M-phase specific E3 ubiquitin protein ligase	ENST00000549159.1	22,18417169	0,711124854	0,201251445	3,533514271	0,000410074
ENST00000614656.2	IGKC	immunoglobulin kappa constant	ENST00000614656.2	103,422111	-0,780647954	0,221015841	-3,532090512	0,000412288
ENST00000579446.1	RPL36	ribosomal protein L36	ENST00000579446.1	253,8995092	0,498862058	0,141277785	3,531072183	0,000413879
ENST00000483150.1	RREB1	ras responsive element binding protein 1	ENST00000483150.1	52,08135359	-0,641676092	0,181948753	-3,526685843	0,000420796
ENST00000220809.8	PLAT	plasminogen activator, tissue	ENST00000220809.8	232,902403	-0,684369621	0,19405786	-3,526626655	0,00042089
ENST00000368436.1	CKS1B	CDC28 protein kinase regulatory subunit 1B	ENST00000368436.1	14,94281999	0,745029281	0,211297058	3,525980372	0,000421918
ENST00000333090.4	TSKU	tsukushi, small leucine rich proteoglycan	ENST00000333090.4	1209,501765	-0,69526242	0,197341248	-3,523147991	0,000426453
ENST00000371610.6	PARD6B	par-6 family cell polarity regulator beta	ENST00000371610.6	331,1210873	0,540889935	0,153565714	3,522205057	0,000427973
ENST00000422072.5	ETNK2	ethanolamine kinase 2	ENST00000422072.5	250,665281	-0,574323598	0,16312384	-3,520782723	0,000430275
ENST00000359893.4	BZW1	basic leucine zipper and W2 domains 1	ENST00000359893.4	97,31016758	0,606463485	0,172385232	3,51807099	0,000434696
ENST00000617630.4	IGHG1	immunoglobulin heavy constant gamma 1 (G1m marker)	ENST00000617630.4	39,94983994	-0,783708068	0,222810215	-3,517379429	0,00043583
ENST00000447165.6	NREP	neuronal regeneration related protein	ENST00000447165.6	137,8772912	0,460056593	0,13082805	3,516498115	0,00043728
ENST00000315141.5	LEO1	LEO1 homolog, Paf1/RNA polymerase II complex component	ENST00000315141.5	102,8842244	0,458282938	0,130344365	3,515939765	0,0004382
ENST00000334318.10	PTBP3	polypyrimidine tract binding protein 3	ENST00000334318.10	177,0961856	0,458283856	0,130479218	3,512313002	0,000444224
ENST00000458537.7	SKIL	SKI-like proto-oncogene	ENST00000458537.7	219,0095872	0,647022354	0,18431197	3,510473863	0,000447309
ENST00000427699.5	ABCC3	ATP binding cassette subfamily C member 3	ENST00000427699.5	23,31966695	-0,68523977	0,195260373	-3,509364238	0,000449179
ENST00000474001.1	KREMEN1	kringle containing transmembrane protein 1	ENST00000474001.1	14,05391254	-0,723874814	0,206276001	-3,509253678	0,000449366
ENST00000368954.9	CERS2	ceramide synthase 2	ENST00000368954.9	1042,944996	-0,341532341	0,097330828	-3,508984234	0,000449822
ENST00000258403.7	SLC19A3	solute carrier family 19 (thiamine transporter), member 3	ENST00000258403.7	82,05405757	0,681053129	0,194138795	3,508073332	0,000451365
ENST00000442741.1	FHP1	fumarate hydratase pseudogene 1	ENST00000442741.1	11,40307089	0,767170981	0,218747674	3,50710463	0,000453011
ENST00000372237.7	TMEM53	transmembrane protein 53	ENST00000372237.7	50,41326022	-0,527205027	0,150351457	-3,506484318	0,000454068
ENST00000423407.7	SGK2	serum/glucocorticoid regulated kinase 2	ENST00000423407.7	122,4788946	-0,499127475	0,142371856	-3,505801553	0,000455234
ENST00000427426.1	MTCO2P12	MT-CO2 pseudogene 12	ENST00000427426.1	28431,13904	0,52108974	0,148686792	3,504613513	0,000457271
ENST00000477626.5	PRPF39	pre-mRNA processing factor 39	ENST00000477626.5	47,00414737	0,614555022	0,175450546	3,502725051	0,000460525
ENST00000613328.1	HLA-DRA	major histocompatibility complex, class II, DR alpha	ENST00000613328.1	218,2323459	-0,72575613	0,207512059	-3,497416646	0,000469787
ENST00000630200.2	KANSL1	KAT8 regulatory NSL complex subunit 1	ENST00000630200.2	23,85854193	-0,69348685	0,198329371	-3,496642217	0,000471153
ENST00000520562.1			ENST00000520562.1_rc	17,1856231	0,719856303	0,206009811	3,494281648	0,000475339
ENST00000616527.4	MALAT1	metastasis associated lung adenocarcinoma transcript 1 (non-protein coding)	ENST00000616527.4	394,8011646	0,721278749	0,206584853	3,491440639	0,000480423
ENST00000378053.3	FLRT3	fibronectin leucine rich transmembrane protein 3	ENST00000378053.3	294,5654879	0,552653259	0,15835035	3,490066557	0,0004829
ENST00000355977.10	MIER1	mesoderm induction early response 1, transcriptional regulator	ENST00000355977.10	28,2477121	0,626431398	0,179540895	3,489073598	0,000484698
ENST00000614470.1			ENST00000614470.1	225,2784013	0,741791281	0,212633474	3,488591262	0,000485573
ENST00000543163.5	HPD	4-hydroxyphenylpyruvate dioxygenase	ENST00000543163.5	5574,460301	-0,401379847	0,115177771	-3,484872496	0,000492372
ENST00000457998.2			ENST00000457998.2_rc	27,1044426	-0,712561013	0,20466104	-3,481664188	0,000498308
ENST00000363511.1	RNA5S4	RNA, 5S ribosomal 4	ENST00000363511.1	6,301426913	0,770628418	0,22149896	3,479151403	0,000503004
ENST00000531533.1	ARL2	ADP ribosylation factor like GTPase 2	ENST00000531533.1	28,56077834	-0,672766964	0,193549229	-3,475947531	0,000509052
ENST00000511237.5	SH3BP2	SH3-domain binding protein 2	ENST00000511237.5	7,014422818	-0,784489763	0,225691388	-3,47594018	0,000509066
ENST00000480372.1	UQCRQ	ubiquinol-cytochrome c reductase complex III subunit VII	ENST00000480372.1	57,04438679	0,538902742	0,155042938	3,475829014	0,000509277
ENST00000390237.2	IGKC	immunoglobulin kappa constant	ENST00000390237.2	104,0619733	-0,773713399	0,222802099	-3,472648599	0,00051535
ENST00000341989.8	RAB36	RAB36, member RAS oncogene family	ENST00000341989.8	22,5622983	-0,661625936	0,190528003	-3,472591564	0,000515459
ENST00000349062.6	TRIM4	tripartite motif containing 4	ENST00000349062.6	172,9478272	-0,4243146	0,122230855	-3,471419725	0,000517714
ENST00000436135.1			ENST00000436135.1	46,60778182	0,721197724	0,207806317	3,470528395	0,000519435
ENST00000281772.13	KANSL1L	KAT8 regulatory NSL complex subunit 1 like	ENST00000281772.13	173,2948035	0,487416702	0,140479835	3,469655984	0,000521125
ENST00000494177.6	MED22	mediator complex subunit 22	ENST00000494177.6	10,49728395	-0,756599624	0,218081334	-3,469346094	0,000521727
ENST00000390633.2	IGHV1-69	immunoglobulin heavy variable 1-69	ENST00000390633.2	2,938556932	-0,699457755	0,201747928	-3,466988535	0,000526324
ENST00000632205.1	IGKV1-5	immunoglobulin kappa variable 1-5	ENST00000632205.1	12,38378122	-0,71664126	0,206707807	-3,466928844	0,000526441
ENST00000413334.1			ENST00000413334.1	5,985355441	0,782132887	0,225607627	3,466783896	0,000526725
ENST00000506932.1	SH3BP2	SH3-domain binding protein 2	ENST00000506932.1	6,631019349	-0,782934613	0,22597979	-3,464622262	0,000530977
ENST00000560402.1	SMAD3	SMAD family member 3	ENST00000560402.1	9,82518004	0,764666892	0,220799236	3,463177265	0,000533837
ENST00000443181.1			ENST00000443181.1	55,88894358	0,701281436	0,202602669	3,461363259	0,000537447
ENST00000537485.5	SEZ6L2	seizure related 6 homolog (mouse)-like 2	ENST00000537485.5	20,35653115	-0,686437635	0,198324616	-3,461182227	0,000537809
ENST00000372874.8	ADA	adenosine deaminase	ENST00000372874.8	3,968740864	-0,754629433	0,21813503	-3,4594601	0,000541259
ENST00000464037.5	EVA1C	eva-1 homolog C (C. elegans)	ENST00000464037.5	26,45660593	-0,625034387	0,180696717	-3,459024587	0,000542135
ENST00000532773.1	NUP160	nucleoporin 160kDa	ENST00000532773.1	11,14409921	0,750462474	0,21696202	3,458957817	0,00054227
ENST00000392584.2	HAT1	histone acetyltransferase 1	ENST00000392584.2	34,37556934	0,597500235	0,172783009	3,45809601	0,000544007
ENST00000439132.1	PSAT1P3	phosphoserine aminotransferase 1 pseudogene 3	ENST00000439132.1	10,21588761	0,776898784	0,224666444	3,45800989	0,000544181
ENST00000615782.4	IGHG1	immunoglobulin heavy constant gamma 1 (G1m marker)	ENST00000615782.4	44,56564867	-0,750544322	0,217208473	-3,45540996	0,000549457
ENST00000377824.8	GRHPR	glyoxylate reductase/hydroxypyruvate reductase	ENST00000377824.8	438,5147226	-0,390719609	0,113107559	-3,454407565	0,000551503
ENST00000328965.8	OAF	out at first homolog	ENST00000328965.8	1081,665011	-0,421338481	0,122080385	-3,451320051	0,000557852
ENST00000504100.1	ENPEP	glutamyl aminopeptidase (aminopeptidase A)	ENST00000504100.1	135,7089574	0,496503705	0,143876079	3,450912121	0,000558695
ENST00000520920.5			ENST00000520920.5_rc	3,331189256	-0,756048131	0,219258084	-3,448210978	0,000564313
ENST00000610940.4	PRODH	proline dehydrogenase (oxidase) 1	ENST00000610940.4	90,17461026	-0,65900148	0,191149634	-3,447568616	0,000565657
ENST00000367025.7	TRAF3IP3	TRAF3 interacting protein 3	ENST00000367025.7	12,07129271	-0,778613702	0,225983242	-3,445448851	0,000570112
ENST00000602868.1	SFXN2	sideroflexin 2	ENST00000602868.1	69,15237898	-0,576899923	0,167532162	-3,443517455	0,0005742
ENST00000489339.1	RNF183	ring finger protein 183	ENST00000489339.1	12,28951758	0,761955535	0,221388006	3,441720034	0,000578028
ENST00000269383.7	TRIM65	tripartite motif containing 65	ENST00000269383.7	409,4649298	-0,463309685	0,13465266	-3,440776331	0,000580048
ENST00000381150.5	SDC1	syndecan 1	ENST00000381150.5	1851,310747	-0,550826999	0,160193146	-3,438517881	0,000584908
ENST00000437843.2	NOTCH4	notch 4	ENST00000437843.2	43,66420689	-0,594037614	0,172780104	-3,43811354	0,000585782
ENST00000474871.5	NPHP3	nephronophthisis 3 (adolescent)	ENST00000474871.5	125,275275	0,468417652	0,136271801	3,437377722	0,000587376
ENST00000370989.6	GSTA5	glutathione S-transferase alpha 5	ENST00000370989.6	17,49373042	0,756967437	0,220410222	3,434357221	0,000593961
ENST00000367026.7	TRAF3IP3	TRAF3 interacting protein 3	ENST00000367026.7	9,131404576	-0,772803384	0,225130093	-3,432696955	0,00059761
ENST00000567812.5	ABAT	4-aminobutyrate aminotransferase	ENST00000567812.5	343,5751811	-0,50079613	0,145921659	-3,431951999	0,000599254
ENST00000428665.1	RPL3P2	ribosomal protein L3 pseudogene 2	ENST00000428665.1	35,74345762	0,581954643	0,169658219	3,430158851	0,000603228
ENST00000555252.5	MTHFD1	methylenetetrahydrofolate dehydrogenase (NADP+ dependent) 1, methenyltetrahydrofolate cyclohydrolase, formyltetrahydrofolate synthetase	ENST00000555252.5	241,7325827	-0,476907495	0,139048842	-3,429784006	0,000604062
ENST00000541544.1	INPPL1	inositol polyphosphate phosphatase like 1	ENST00000541544.1	49,8209967	-0,531753679	0,155050753	-3,429545938	0,000604592
ENST00000586876.1	CA4	carbonic anhydrase IV	ENST00000586876.1	154,8629923	-0,613996284	0,179054884	-3,429095421	0,000605597
ENST00000543045.1	RBP5	retinol binding protein 5	ENST00000543045.1	526,676273	0,385124671	0,112319065	3,428845047	0,000606155
ENST00000595016.1	MYH14	myosin, heavy chain 14, non-muscle	ENST00000595016.1_rc	3,073583036	0,715038537	0,208541654	3,428756435	0,000606353
ENST00000370985.3	GADD45A	growth arrest and DNA damage inducible alpha	ENST00000370985.3	191,9792762	-0,637094993	0,185842298	-3,428148495	0,000607713
ENST00000566590.5	ABAT	4-aminobutyrate aminotransferase	ENST00000566590.5	332,4823376	-0,504155989	0,147105653	-3,427169379	0,000609909
ENST00000596811.1	EEF1A1P7	eukaryotic translation elongation factor 1 alpha 1 pseudogene 7	ENST00000596811.1	127,3539895	0,511395802	0,149284686	3,425641411	0,00061335
ENST00000338882.4	METTL24	methyltransferase like 24	ENST00000338882.4	29,47363378	-0,653772615	0,190852388	-3,425540654	0,000613577
ENST00000559207.1	CPNE6	copine VI (neuronal)	ENST00000559207.1	25,05466384	-0,73872635	0,215869074	-3,422103668	0,000621386
ENST00000615638.4	UGT2B11	UDP glucuronosyltransferase 2 family, polypeptide B11	ENST00000615638.4	14,74081308	0,770178305	0,225573149	3,414317302	0,000639421
ENST00000585062.1	NFE2L1	nuclear factor, erythroid 2 like 1	ENST00000585062.1	121,0030989	-0,475211002	0,139200236	-3,413866349	0,00064048
ENST00000437579.1	NEURL1	neuralized E3 ubiquitin protein ligase 1	ENST00000437579.1_rc	31,09623397	0,757819638	0,222054841	3,412758918	0,000643088
ENST00000468798.5	PBLD	phenazine biosynthesis-like protein domain containing	ENST00000468798.5	185,7082808	0,448990909	0,131637565	3,410811405	0,000647699
ENST00000567278.1	COTL1	coactosin-like F-actin binding protein 1	ENST00000567278.1	1003,373569	0,358763088	0,105210575	3,409952727	0,000649741
ENST00000632190.1	HMGB1P24	high mobility group box 1 pseudogene 24	ENST00000632190.1	12,21652468	0,750838371	0,220310494	3,408091719	0,000654189
ENST00000509683.5	SLC30A9	solute carrier family 30 (zinc transporter), member 9	ENST00000509683.5	60,83917006	0,566884629	0,166386599	3,407032973	0,000656732
ENST00000264065.11	DNAJC10	DnaJ heat shock protein family (Hsp40) member C10	ENST00000264065.11_rc	80,73481524	0,488328305	0,143348964	3,406570177	0,000657846
ENST00000401533.6	GAREM2	GRB2 associated regulator of MAPK1 subtype 2	ENST00000401533.6	27,58991086	-0,745520831	0,218887328	-3,405957025	0,000659326
ENST00000364718.1	RNA5S2	RNA, 5S ribosomal 2	ENST00000364718.1	6,276065522	0,766883606	0,225161258	3,40593054	0,00065939
ENST00000556823.1	FAM179B	family with sequence similarity 179 member B	ENST00000556823.1	10,03915468	0,754607498	0,22164771	3,404535503	0,000662767
ENST00000477071.2	RPL5P12	ribosomal protein L5 pseudogene 12	ENST00000477071.2	11,74381356	0,748598275	0,219891967	3,404391194	0,000663117
ENST00000374642.7	C1QA	complement component 1, q subcomponent, A chain	ENST00000374642.7	96,40399849	-0,581366881	0,17079139	-3,403958956	0,000664167
ENST00000440289.6	PTPRJ	protein tyrosine phosphatase, receptor type, J	ENST00000440289.6_rc	3,77452348	0,745528765	0,219020675	3,403919587	0,000664263
ENST00000504470.1	RPL9	ribosomal protein L9	ENST00000504470.1	542,8236768	0,579745077	0,170368967	3,402879561	0,000666797
ENST00000302798.7	PALM2-AKAP2	PALM2-AKAP2 readthrough	ENST00000302798.7	192,1240748	-0,552072354	0,162347766	-3,400554065	0,000672494
ENST00000561060.5	ZFAND6	zinc finger, AN1-type domain 6	ENST00000561060.5	34,30634039	0,584636349	0,17201593	3,398733767	0,000676986
ENST00000379010.3	REXO1L1P	REX1, RNA exonuclease 1 homolog-like 1, pseudogene	ENST00000379010.3	14,76423517	0,756709701	0,222647412	3,398690757	0,000677092
ENST00000326958.5	NPR3	natriuretic peptide receptor 3	ENST00000326958.5	2107,774448	0,528851943	0,155614336	3,398478294	0,000677618
ENST00000527881.1	TSKU	tsukushi, small leucine rich proteoglycan	ENST00000527881.1	1259,996456	-0,664074559	0,195429283	-3,398029956	0,00067873
ENST00000408968.3	IFITM1	interferon induced transmembrane protein 1	ENST00000408968.3	137,9379925	-0,46746539	0,137674387	-3,395441959	0,000685179
ENST00000374206.3	CDC26	cell division cycle 26	ENST00000374206.3	138,8454021	0,435540337	0,128296723	3,394789247	0,000686814
ENST00000397778.6	PQLC1	PQ loop repeat containing 1	ENST00000397778.6	213,963984	-0,610777722	0,179945608	-3,394235229	0,000688206
ENST00000463276.1	RCAN1	regulator of calcineurin 1	ENST00000463276.1	11,88453586	0,733243722	0,216037115	3,394063663	0,000688637
ENST00000565325.5	NPTN	neuroplastin	ENST00000565325.5	145,934777	-0,391410224	0,115381933	-3,3923008	0,000693083
ENST00000617962.1	GADD45A	growth arrest and DNA damage inducible alpha	ENST00000617962.1	450,5191617	-0,624165545	0,184033293	-3,39159038	0,000694882
ENST00000610638.3	IGKC	immunoglobulin kappa constant	ENST00000610638.3	109,3962123	-0,741809366	0,218789002	-3,390524013	0,000697591
ENST00000368104.4	SLAMF8	SLAM family member 8	ENST00000368104.4	2,832470685	-0,704146536	0,207759647	-3,389236291	0,000700876
ENST00000380315.2	HBB	hemoglobin subunit beta	ENST00000380315.2	3,8069651	-0,666346038	0,19664822	-3,38851802	0,000702714
ENST00000589285.1	ZNF540	zinc finger protein 540	ENST00000589285.1	17,01585965	0,709234023	0,209478328	3,385715499	0,000709929
ENST00000534371.5	TM7SF2	transmembrane 7 superfamily member 2	ENST00000534371.5	10,92679754	-0,732146861	0,216332196	-3,384363842	0,000713434
ENST00000393906.2	TBC1D10A	TBC1 domain family member 10A	ENST00000393906.2	17,3022885	-0,68062494	0,201362665	-3,380095009	0,000724608
ENST00000476566.1	ARPC3	actin related protein 2/3 complex subunit 3	ENST00000476566.1	37,0712442	0,662120575	0,196041004	3,377459619	0,000731587
ENST00000373095.5	FAM102A	family with sequence similarity 102 member A	ENST00000373095.5	636,6099547	-0,539128343	0,159677191	-3,376364155	0,000734506
ENST00000457033.5			ENST00000457033.5	22,80534351	0,66961149	0,19837788	3,375434246	0,000736993
ENST00000396690.2			ENST00000396690.2	32,1580206	0,610352178	0,180837913	3,375133944	0,000737798
ENST00000426517.1	DNAJB4	DnaJ heat shock protein family (Hsp40) member B4	ENST00000426517.1	19,59198053	0,707866197	0,209947438	3,371635323	0,000747233
ENST00000473648.1	POGLUT1	protein O-glucosyltransferase 1	ENST00000473648.1_rc	5,60283331	0,758251542	0,224919776	3,371208866	0,000748391
ENST00000432457.2	HNRNPA3	heterogeneous nuclear ribonucleoprotein A3	ENST00000432457.2	86,26368403	0,473666113	0,140572109	3,369559703	0,000752884
ENST00000631958.1	RPL9P9	ribosomal protein L9 pseudogene 9	ENST00000631958.1	599,9390235	0,547008959	0,162355841	3,369197907	0,000753873
ENST00000531700.5	CEP295	centrosomal protein 295kDa	ENST00000531700.5	26,16948136	0,631647853	0,187647445	3,366141497	0,000762276
ENST00000427426.1	MTCO2P12	MT-CO2 pseudogene 12	ENST00000427426.1_rc	17,65597375	0,748897779	0,222556889	3,364972359	0,000765513
ENST00000512159.1			ENST00000512159.1	11,98598249	0,731665861	0,217491755	3,364108497	0,000767913
ENST00000312280.7	PMP22	peripheral myelin protein 22	ENST00000312280.7	55,8225885	-0,552674327	0,164449992	-3,360744012	0,000777328
ENST00000584137.5	NFE2L1	nuclear factor, erythroid 2 like 1	ENST00000584137.5	82,49261723	-0,441661037	0,131525786	-3,357980582	0,000785141
ENST00000487247.5	POR	P450 (cytochrome) oxidoreductase	ENST00000487247.5	64,41536109	-0,586041928	0,17457597	-3,356944997	0,000788088
ENST00000490668.5	SFPQ	splicing factor proline/glutamine-rich	ENST00000490668.5	31,31522012	0,619548617	0,184582979	3,356477507	0,000789421
ENST00000367197.5	ETNK2	ethanolamine kinase 2	ENST00000367197.5	250,098609	-0,555265956	0,165432041	-3,356459569	0,000789473
ENST00000393544.2	ATF4P4	activating transcription factor 4 pseudogene 4	ENST00000393544.2	23,5023607	0,708042332	0,210968244	3,356155971	0,00079034
ENST00000535301.1	HNF1A-AS1	HNF1A antisense RNA 1	ENST00000535301.1	32,69796267	0,619319054	0,18453275	3,3561471	0,000790365
ENST00000488482.1	PANK1	pantothenate kinase 1	ENST00000488482.1	19,44109552	0,685832743	0,204433846	3,354790583	0,000794251
ENST00000616023.1			ENST00000616023.1	17,06537758	0,711347706	0,212159402	3,352892678	0,000799717
ENST00000436765.1	CYP4F29P	cytochrome P450 family 4 subfamily F member 29, pseudogene	ENST00000436765.1	7,170901436	0,741797608	0,221278432	3,352326755	0,000801354
ENST00000627404.2	UNC79	unc-79 homolog (C. elegans)	ENST00000627404.2	3,837921158	0,717527078	0,21425677	3,348912049	0,000811295
ENST00000520124.5	LGI3	leucine-rich repeat LGI family member 3	ENST00000520124.5	4,394010384	-0,738244012	0,220484329	-3,348283377	0,000813138
ENST00000510260.5	C1QB	complement component 1, q subcomponent, B chain	ENST00000510260.5	29,05071647	-0,669058012	0,199840812	-3,347954829	0,000814103
ENST00000503040.5	RPL9	ribosomal protein L9	ENST00000503040.5	531,1369627	0,586759429	0,175318397	3,346821777	0,000817437
ENST00000464444.1	RPS6P25	ribosomal protein S6 pseudogene 25	ENST00000464444.1	68,20413584	0,572107705	0,171016214	3,345341881	0,000821812
ENST00000478761.3	ARID1B	AT-rich interaction domain 1B	ENST00000478761.3	7,865720041	-0,747614899	0,223596243	-3,34359329	0,000827009
ENST00000509305.5	C1QB	complement component 1, q subcomponent, B chain	ENST00000509305.5	101,2715695	-0,59780717	0,178814415	-3,343171016	0,000828268
ENST00000402078.1	MTND4P13	mitochondrially encoded NADH:ubiquinone oxidoreductase core subunit 4 pseudogene 13	ENST00000402078.1	36,74808159	0,681480947	0,203903645	3,342171485	0,000831257
ENST00000529569.1	MTCO1P15	MT-CO1 pseudogene 15	ENST00000529569.1	56,15495406	0,670783006	0,200705047	3,342133226	0,000831371
ENST00000432749.6	C1QB	complement component 1, q subcomponent, B chain	ENST00000432749.6	54,09475475	-0,610723442	0,182777008	-3,341358135	0,000833696
ENST00000390549.6	IGHG1	immunoglobulin heavy constant gamma 1 (G1m marker)	ENST00000390549.6	35,57209786	-0,714139896	0,213738902	-3,341178843	0,000834235
ENST00000393350.1	MAF	v-maf avian musculoaponeurotic fibrosarcoma oncogene homolog	ENST00000393350.1	1841,939337	0,59295585	0,177487226	3,340836766	0,000835263
ENST00000485566.1	MXI1	MAX interactor 1, dimerization protein	ENST00000485566.1_rc	13,57736678	0,753586255	0,225606407	3,340269743	0,000836971
ENST00000415871.5	TSPAN12	tetraspanin 12	ENST00000415871.5	228,6048348	0,407577671	0,122028878	3,340009982	0,000837754
ENST00000472340.5	ETNK2	ethanolamine kinase 2	ENST00000472340.5	133,88573	-0,598595506	0,179245272	-3,339533034	0,000839194
ENST00000301599.6	TMEM88	transmembrane protein 88	ENST00000301599.6	44,83640482	-0,573455943	0,17176156	-3,33867451	0,000841791
ENST00000628653.1			ENST00000628653.1_rc	1097,881491	0,647201993	0,193877396	3,338202418	0,000843223
ENST00000551727.5	NFYB	nuclear transcription factor Y subunit beta	ENST00000551727.5	85,60403241	0,455956879	0,136634271	3,337060862	0,000846694
ENST00000367202.8	ETNK2	ethanolamine kinase 2	ENST00000367202.8	1637,930828	-0,540049643	0,161894546	-3,335811225	0,000850509
ENST00000313495.6	LINC00670	long intergenic non-protein coding RNA 670	ENST00000313495.6_rc	38,82674426	0,600492641	0,180048454	3,335172442	0,000852465
ENST00000540341.1			ENST00000540341.1	30,419847	0,659949767	0,19791529	3,334506224	0,00085451
ENST00000606080.1	FRK	fyn-related Src family tyrosine kinase	ENST00000606080.1_rc	134,5410912	0,560448253	0,16813704	3,333282501	0,000858277
ENST00000372661.3	WBP5	WW domain binding protein 5	ENST00000372661.3	252,043445	0,475334433	0,142635082	3,332521187	0,000860629
ENST00000471086.3	RN7SL396P	RNA, 7SL, cytoplasmic 396, pseudogene	ENST00000471086.3	15,96225315	0,696052724	0,208889907	3,33215106	0,000861775
ENST00000451672.1	GVQW1	GVQW motif containing 1	ENST00000451672.1	18,14302126	0,668021349	0,200521302	3,331423361	0,000864031
ENST00000621032.4	MDM4	MDM4, p53 regulator	ENST00000621032.4	18,51805677	0,663650308	0,199255527	3,330649434	0,000866436
ENST00000458258.5	PTBP3	polypyrimidine tract binding protein 3	ENST00000458258.5	175,9520622	0,429077677	0,12888022	3,329274877	0,000870724
ENST00000454703.6	ACSL1	acyl-CoA synthetase long-chain family member 1	ENST00000454703.6	622,2219332	-0,340217886	0,1022203	-3,328281016	0,000873837
ENST00000444914.7	SLC13A2	solute carrier family 13 (sodium-dependent dicarboxylate transporter), member 2	ENST00000444914.7	424,2819642	-0,599211178	0,180053618	-3,327959668	0,000874845
ENST00000606034.1			ENST00000606034.1	20,07520531	0,751605404	0,225921236	3,326847078	0,000878346
ENST00000551766.5	RRN3P3	RRN3 homolog, RNA polymerase I transcription factor pseudogene 3	ENST00000551766.5	67,94447846	0,476039156	0,143138891	3,325714989	0,000881921
ENST00000562132.5	GPT2	glutamic pyruvate transaminase (alanine aminotransferase) 2	ENST00000562132.5	97,5369883	-0,467049731	0,140466148	-3,324998493	0,00088419
ENST00000496643.1	GARS	glycyl-tRNA synthetase	ENST00000496643.1	54,76796546	0,507316569	0,152582301	3,324871661	0,000884592
ENST00000412367.6	CAMKK2	calcium/calmodulin-dependent protein kinase kinase 2, beta	ENST00000412367.6	20,75643332	-0,644877663	0,194022981	-3,323717939	0,00088826
ENST00000429710.6	PLAT	plasminogen activator, tissue	ENST00000429710.6	129,4577507	-0,667333031	0,200806737	-3,323260174	0,000889719
ENST00000585420.5	GCDH	glutaryl-CoA dehydrogenase	ENST00000585420.5	96,32363266	-0,529201439	0,159328049	-3,321458097	0,000895484
ENST00000514225.1			ENST00000514225.1	55,71909	0,548603021	0,165190629	3,321029919	0,000896859
ENST00000582508.1			ENST00000582508.1	12,04537906	0,741917767	0,223411653	3,320855275	0,000897421
ENST00000281741.8	TXNDC16	thioredoxin domain containing 16	ENST00000281741.8	95,41347845	0,435146517	0,131056408	3,320299434	0,000899209
ENST00000286398.11	SMC2	structural maintenance of chromosomes 2	ENST00000286398.11	49,83442502	0,612020286	0,184335029	3,320151834	0,000899685
ENST00000507295.5	ACSL1	acyl-CoA synthetase long-chain family member 1	ENST00000507295.5	385,7963787	-0,36665167	0,110534559	-3,317077251	0,000909645
ENST00000474211.1	STK17A	serine/threonine kinase 17a	ENST00000474211.1_rc	13,11845997	0,735376629	0,22170985	3,316842388	0,00091041
ENST00000390616.2	IGHV4-34	immunoglobulin heavy variable 4-34	ENST00000390616.2	1,720328267	-0,638846842	0,192616488	-3,316677855	0,000910946
ENST00000398600.6	MX1	MX dynamin-like GTPase 1	ENST00000398600.6	64,86725136	-0,583926976	0,176083114	-3,31620086	0,000912502
ENST00000622728.1	MAPT	microtubule associated protein tau	ENST00000622728.1	36,05575002	-0,647210597	0,19522479	-3,315207033	0,000915753
ENST00000414693.1	SDHDP6	succinate dehydrogenase complex subunit D, integral membrane protein pseudogene 6	ENST00000414693.1	27,65440802	0,643803775	0,19432844	3,312967347	0,000923118
ENST00000367173.7	NFASC	neurofascin	ENST00000367173.7	63,52344541	-0,554399635	0,167355168	-3,312712969	0,000923958
ENST00000545199.5	MGP	matrix Gla protein	ENST00000545199.5	203,5534158	0,50243125	0,151744974	3,311023999	0,000929552
ENST00000591470.5	GCDH	glutaryl-CoA dehydrogenase	ENST00000591470.5	141,565505	-0,515536097	0,155785173	-3,309275773	0,000935377
ENST00000544868.2	MALAT1	metastasis associated lung adenocarcinoma transcript 1 (non-protein coding)	ENST00000544868.2	478,1466944	0,603955411	0,182637733	3,306849037	0,000943517
ENST00000421236.5	GATSL3	GATS protein-like 3	ENST00000421236.5	36,7787323	-0,694854043	0,210219486	-3,3053741	0,000948497
ENST00000580591.2	RN7SL92P	RNA, 7SL, cytoplasmic 92, pseudogene	ENST00000580591.2_rc	10,61947277	0,732947297	0,221798742	3,304560215	0,000951255
ENST00000547699.1	PAWR	PRKC, apoptosis, WT1, regulator	ENST00000547699.1	27,1962057	0,607695934	0,183938712	3,303795741	0,000953853
ENST00000377423.6	IGKV1-12	immunoglobulin kappa variable 1-12	ENST00000377423.6	19,27292511	-0,708481929	0,214560932	-3,302008072	0,000959953
ENST00000626577.1	IFI27	interferon, alpha-inducible protein 27	ENST00000626577.1	25,76781137	-0,641474741	0,194357076	-3,300495942	0,000965141
ENST00000530045.5			ENST00000530045.5_rc	60,16627453	0,576964642	0,174943647	3,298002818	0,000973752
ENST00000578350.1			ENST00000578350.1	6,950874171	0,745187236	0,22598497	3,29750796	0,000975469
ENST00000455089.5	EGFR	epidermal growth factor receptor	ENST00000455089.5	56,19862408	-0,584629259	0,177316397	-3,297096437	0,0009769
ENST00000582900.5	DCXR	dicarbonyl/L-xylulose reductase	ENST00000582900.5	211,5126341	-0,544324513	0,16510363	-3,296865814	0,000977702
ENST00000543190.5	LTBR	lymphotoxin beta receptor	ENST00000543190.5	143,2160065	-0,572311611	0,173662381	-3,295541665	0,000982321
ENST00000345491.7	CREM	cAMP responsive element modulator	ENST00000345491.7	7,200041944	0,733220586	0,222561286	3,294465977	0,000986089
ENST00000336934.9	STARD13	StAR related lipid transfer domain containing 13	ENST00000336934.9	83,79247872	-0,473222988	0,143683952	-3,293499239	0,000989486
ENST00000431431.6	SEC14L1	SEC14-like lipid binding 1	ENST00000431431.6	139,1413166	-0,516667394	0,156880351	-3,29338499	0,000989888
ENST00000562166.1			ENST00000562166.1_rc	101,9439905	-0,430551402	0,130839883	-3,290673997	0,000999477
